# Supplementary material for: Targeted high-throughput sequencing for genetic diagnostics of hemophagocytic lymphohistiocytosis
Source: Genome Med. 2015 Dec 18;7:130. doi: 10.1186/s13073-015-0244-1 (PMC4684627; doi:10.1186/s13073-015-0244-1)
Supplement: Additional file 1: Table S1. — Coverage information for each amplicon. (XLSX 73 kb) [file 13073_2015_244_MOESM1_ESM.xlsx]

## Sheet: coverage data amplicons
Amplicon ID	Gene_Symbol	Genome_Version	Chr	Amplicon_Start	Insert_Start	Insert_Stop	Amplicon_Stop	Mean_Coverage	Lenght
AMPL3815211118	LYST	hg19	chr1	235916284	235916317	235916382	235916410	5	65
AMPL2027340772	AP3B1	hg19	chr5	77334657	77334685	77334878	77334906	10	193
AMPL3675891034	LYST	hg19	chr1	235951882	235951915	235951992	235952020	14	77
AMPL553677549	STXBP2	hg19	chr19	7703535	7703554	7703719	7703739	30	165
AMPL5115389595	UNC13D	hg19	chr17	73836935	73836956	73837169	73837190	34	213
AMPL3815062520	AP3B1	hg19	chr5	77563362	77563388	77563489	77563521	35	101
AMPL553409417	UNC13D	hg19	chr17	73832040	73832059	73832223	73832240	35	164
AMPL551265390	LYST	hg19	chr1	235897907	235897935	235898072	235898100	39	137
AMPL5115359744	STXBP2	hg19	chr19	7712546	7712566	7712762	7712782	41	196
AMPL5143506709	unc13d_conserved	hg19	chr17	73840833	73840852	73841072	73841092	53	220
AMPL5143296827	stx11_conserved	hg19	chr6	144485306	144485337	144485403	144485430	59	66
AMPL3943570939	LYST	hg19	chr1	235918867	235918890	235919003	235919031	60	113
AMPL3536044360	AP3B1	hg19	chr5	77406142	77406171	77406311	77406339	67	140
AMPL3815251168	STXBP2	hg19	chr19	7712162	7712181	7712323	7712344	71	142
AMPL552677737	UNC13D	hg19	chr17	73824806	73824825	73825012	73825030	73	187
AMPL5142115988	LYST	hg19	chr1	235892793	235892821	235893038	235893066	77	217
AMPL552184079	LYST	hg19	chr1	235967887	235967914	235968071	235968101	78	157
AMPL3814967382	XIAP	hg19	chrX	123025015	123025048	123025153	123025183	86	105
AMPL5115419371	PRF1	hg19	chr10	72358362	72358381	72358601	72358621	90	220
AMPL3939722803	PLDN	hg19	chr15	45897635	45897661	45897730	45897763	106	69
AMPL3815180214	LYST	hg19	chr1	235944154	235944187	235944258	235944281	107	71
AMPL5227298872	SH2D1A	hg19	chrX	123505095	123505121	123505343	123505369	116	222
AMPL4322950726	AP3B1	hg19	chr5	77411839	77411867	77411955	77411981	126	88
AMPL5104580593	RAB27A	hg19	chr15	55527075	55527099	55527233	55527263	130	134
AMPL697783189	MAGT1	hg19	chrX	77112312	77112336	77112471	77112502	145	135
AMPL1774110443	MAGT1	hg19	chrX	77110896	77110922	77111114	77111140	167	192
AMPL3815377300	LYST	hg19	chr1	235963547	235963575	235963735	235963768	167	160
AMPL5215605067	PLDN	hg19	chr15	45879534	45879555	45879786	45879808	167	231
AMPL553814051	UNC13D	hg19	chr17	73832133	73832154	73832330	73832351	170	176
AMPL1884078746	LYST	hg19	chr1	235840648	235840676	235840794	235840815	175	118
AMPL3815234691	LYST	hg19	chr1	235879934	235879966	235880117	235880145	176	151
AMPL3814925373	XIAP	hg19	chrX	123040788	123040820	123040919	123040945	186	99
AMPL550319455	LYST	hg19	chr1	235891284	235891316	235891465	235891490	186	149
AMPL3815194632	LYST	hg19	chr1	235937123	235937154	235937257	235937285	190	103
AMPL4098527855	AP3B1	hg19	chr5	77396769	77396802	77396934	77396959	190	132
AMPL5115365538	STXBP2	hg19	chr19	7706556	7706573	7706780	7706798	193	207
AMPL551502778	AP3B1	hg19	chr5	77334861	77334894	77335008	77335033	193	114
AMPL5142174105	RAB27A	hg19	chr15	55520721	55520748	55520968	55520989	194	220
AMPL1888829727	LYST	hg19	chr1	235966296	235966321	235966512	235966538	208	191
AMPL3536052644	UNC13D	hg19	chr17	73838646	73838666	73838827	73838849	208	161
AMPL4098535059	AP3B1	hg19	chr5	77461308	77461332	77461447	77461475	211	115
AMPL5115373202	PRF1	hg19	chr10	72360059	72360080	72360284	72360302	214	204
AMPL5227281932	AP3B1	hg19	chr5	77590213	77590230	77590444	77590467	216	214
AMPL3674221162	STXBP2	hg19	chr19	7701956	7701973	7702152	7702169	225	179
AMPL2029181110	AP3B1	hg19	chr5	77521183	77521211	77521396	77521424	226	185
AMPL553745168	STXBP2	hg19	chr19	7704498	7704519	7704696	7704717	230	177
AMPL5143440895	stx11_conserved	hg19	chr6	144478634	144478656	144478884	144478906	231	228
AMPL551992374	LYST	hg19	chr1	235929491	235929517	235929669	235929700	231	152
AMPL5146487259	stx11_conserved	hg19	chr6	144509297	144509326	144509515	144509542	233	189
AMPL4323095944	STXBP2	hg19	chr19	7712297	7712318	7712480	7712501	239	162
AMPL5142413864	AP3B1	hg19	chr5	77471508	77471532	77471710	77471741	240	178
AMPL5145775091	LYST	hg19	chr1	235929293	235929321	235929516	235929544	241	195
AMPL3674647273	LYST	hg19	chr1	235938331	235938356	235938517	235938545	242	161
AMPL1348017569	UNC13D	hg19	chr17	73828861	73828880	73829053	73829074	243	173
AMPL5144090768	XIAP	hg19	chrX	123019422	123019447	123019673	123019696	245	226
AMPL2985375484	AP3B1	hg19	chr5	77396625	77396651	77396801	77396829	258	150
AMPL3795043491	MAGT1	hg19	chrX	77096766	77096792	77096864	77096896	259	72
AMPL4644055164	MAGT1	hg19	chrX	77126326	77126352	77126464	77126492	260	112
AMPL1890005098	LYST	hg19	chr1	235969238	235969267	235969454	235969481	266	187
AMPL5142196732	LYST	hg19	chr1	235955069	235955096	235955320	235955343	267	224
AMPL5227235434	PLDN	hg19	chr15	45898507	45898534	45898752	45898779	268	218
AMPL5115387314	UNC13D	hg19	chr17	73830353	73830373	73830586	73830608	269	213
AMPL5142406292	AP3B1	hg19	chr5	77424869	77424896	77425107	77425135	271	211
AMPL5146187507	stx11_conserved	hg19	chr6	144492536	144492557	144492781	144492808	271	224
AMPL5143525649	unc13d_conserved	hg19	chr17	73839718	73839736	73839874	73839893	274	138
AMPL2019642953	AP3B1	hg19	chr5	77536619	77536646	77536825	77536853	280	179
AMPL5142354777	LYST	hg19	chr1	235971859	235971885	235972101	235972129	280	216
AMPL5142783629	MAGT1	hg19	chrX	77130917	77130941	77131152	77131178	282	211
AMPL3674220212	STXBP2	hg19	chr19	7712064	7712083	7712251	7712272	283	168
AMPL697780297	MAGT1	hg19	chrX	77112121	77112152	77112285	77112312	283	133
AMPL5142095400	LYST	hg19	chr1	235950479	235950506	235950700	235950728	287	194
AMPL5145828572	LYST	hg19	chr1	235915228	235915256	235915456	235915484	287	200
AMPL552279194	UNC13D	hg19	chr17	73839086	73839107	73839278	73839298	288	171
AMPL553261906	LYST	hg19	chr1	235894184	235894213	235894304	235894332	288	91
AMPL874224492	PLDN	hg19	chr15	45895183	45895216	45895297	45895325	290	81
AMPL4035803812	LYST	hg19	chr1	235956674	235956702	235956865	235956894	291	163
AMPL3674248096	XIAP	hg19	chrX	123034462	123034486	123034649	123034677	292	163
AMPL553415273	UNC13D	hg19	chr17	73836493	73836514	73836697	73836717	293	183
AMPL5142095642	LYST	hg19	chr1	235951965	235951993	235952178	235952206	297	185
AMPL5115397431	PRF1	hg19	chr10	72360263	72360281	72360472	72360490	299	191
AMPL5142108400	LYST	hg19	chr1	235971669	235971695	235971884	235971908	301	189
AMPL5115418221	PRF1	hg19	chr10	72358135	72358154	72358380	72358398	303	226
AMPL1887799857	LYST	hg19	chr1	235973082	235973108	235973259	235973282	304	151
AMPL5115367614	STXBP2	hg19	chr19	7707540	7707561	7707787	7707807	304	226
AMPL2985494208	LYST	hg19	chr1	235897089	235897117	235897255	235897279	305	138
AMPL553851826	UNC13D	hg19	chr17	73839476	73839496	73839681	73839700	307	185
AMPL3535920479	STXBP2	hg19	chr19	7705647	7705667	7705830	7705853	308	163
AMPL653153160	MAGT1	hg19	chrX	77150905	77150926	77151071	77151099	313	145
AMPL5142444868	AP3B1	hg19	chr5	77523908	77523933	77524119	77524147	315	186
AMPL3675818401	AP3B1	hg19	chr5	77385260	77385285	77385352	77385385	319	67
AMPL5146464537	stx11_conserved	hg19	chr6	144509080	144509102	144509325	144509353	322	223
AMPL553516997	AP3B1	hg19	chr5	77521343	77521372	77521470	77521497	323	98
AMPL5145956954	AP3B1	hg19	chr5	77423797	77423822	77424032	77424061	325	210
AMPL5142132290	LYST	hg19	chr1	235909553	235909581	235909781	235909806	327	200
AMPL5143301663	stx11_conserved	hg19	chr6	144485358	144485385	144485555	144485581	327	170
AMPL5115380370	STX11	hg19	chr6	144507839	144507857	144508082	144508101	328	225
AMPL552107919	UNC13D	hg19	chr17	73836180	73836201	73836344	73836364	328	143
AMPL3943517723	LYST	hg19	chr1	235907196	235907229	235907384	235907408	333	155
AMPL552284264	UNC13D	hg19	chr17	73831380	73831400	73831570	73831593	333	170
AMPL4125073444	SH2D1A	hg19	chrX	123480443	123480464	123480630	123480653	342	166
AMPL4444879579	ITK	hg19	chr5	156666958	156666983	156667097	156667125	350	114
AMPL5145945622	AP3B1	hg19	chr5	77471347	77471370	77471563	77471592	350	193
AMPL5142534895	LYST	hg19	chr1	235826201	235826226	235826430	235826458	351	204
AMPL765400349	SH2D1A	hg19	chrX	123480609	123480631	123480795	123480816	355	164
AMPL3818724191	LYST	hg19	chr1	235840377	235840398	235840554	235840583	361	156
AMPL4322935875	AP3B1	hg19	chr5	77458534	77458562	77458732	77458757	361	170
AMPL3815120503	AP3B1	hg19	chr5	77473196	77473223	77473296	77473323	365	73
AMPL764667971	AP3B1	hg19	chr5	77406044	77406071	77406163	77406196	366	92
AMPL5115364473	STXBP2	hg19	chr19	7711076	7711095	7711292	7711311	367	197
AMPL5145710449	LYST	hg19	chr1	235969416	235969443	235969520	235969546	368	77
AMPL5144929249	XIAP	hg19	chrX	123020174	123020198	123020415	123020436	371	217
AMPL4322939986	AP3B1	hg19	chr5	77477222	77477247	77477416	77477444	372	169
AMPL5143545910	prf1_conserved	hg19	chr10	72363188	72363208	72363441	72363462	373	233
AMPL5142630367	LYST	hg19	chr1	235973234	235973259	235973484	235973506	374	225
AMPL3674229590	XIAP	hg19	chrX	123034215	123034242	123034379	123034405	379	137
AMPL5146533995	stx11_conserved	hg19	chr6	144509565	144509588	144509808	144509836	380	220
AMPL3674453351	AP3B1	hg19	chr5	77425065	77425093	77425236	77425264	381	143
AMPL5146216997	unc13d_conserved	hg19	chr17	73842368	73842388	73842619	73842636	383	231
AMPL5144543140	XIAP	hg19	chrX	123019835	123019861	123020062	123020086	386	201
AMPL4322943561	AP3B1	hg19	chr5	77477464	77477492	77477561	77477594	388	69
AMPL5115394001	STX11	hg19	chr6	144508054	144508074	144508292	144508313	389	218
AMPL1348017503	unc13d_conserved	hg19	chr17	73841615	73841635	73841802	73841829	393	167
AMPL5145598427	LYST	hg19	chr1	235860303	235860326	235860538	235860564	393	212
AMPL3815382362	LYST	hg19	chr1	235933447	235933473	235933641	235933666	394	168
AMPL5143313670	stx11_conserved	hg19	chr6	144506193	144506215	144506436	144506464	394	221
AMPL765612212	RAB27A	hg19	chr15	55516163	55516190	55516343	55516374	394	153
AMPL1890006397	LYST	hg19	chr1	235969957	235969985	235970157	235970185	397	172
AMPL5115413148	STX11	hg19	chr6	144508260	144508283	144508509	144508532	397	226
AMPL1891468352	LYST	hg19	chr1	235914549	235914570	235914764	235914792	399	194
AMPL5142892129	LYST	hg19	chr1	235972472	235972492	235972697	235972724	400	205
AMPL5142783811	LYST	hg19	chr1	235922690	235922712	235922934	235922962	404	222
AMPL4240121409	XIAP	hg19	chrX	123040873	123040900	123041068	123041093	410	168
AMPL1889656610	LYST	hg19	chr1	235850303	235850325	235850521	235850549	411	196
AMPL5142778445	LYST	hg19	chr1	235973461	235973485	235973704	235973732	414	219
AMPL3940341507	LYST	hg19	chr1	235956834	235956861	235956958	235956988	416	97
AMPL5115361205	STXBP2	hg19	chr19	7707786	7707807	7707996	7708017	416	189
AMPL4229200629	LYST	hg19	chr1	235907323	235907352	235907479	235907509	423	127
AMPL5142849171	SH2D1A	hg19	chrX	123503950	123503977	123504198	123504224	423	221
AMPL611196796	ITK	hg19	chr5	156659182	156659206	156659378	156659405	425	172
AMPL5115369396	UNC13D	hg19	chr17	73831816	73831835	73832065	73832085	430	230
AMPL5115383772	UNC13D	hg19	chr17	73823989	73824009	73824219	73824239	430	210
AMPL3817075073	LYST	hg19	chr1	235896840	235896866	235897026	235897054	433	160
AMPL698020597	MAGT1	hg19	chrX	77126182	77126210	77126351	77126375	433	141
AMPL5142108158	LYST	hg19	chr1	235904721	235904742	235904969	235904994	434	227
AMPL1889105410	LYST	hg19	chr1	235938142	235938169	235938355	235938381	435	186
AMPL1827536623	SH2D1A	hg19	chrX	123499488	123499512	123499709	123499737	440	197
AMPL3016866154	AP3B1	hg19	chr5	77405888	77405913	77406071	77406097	443	158
AMPL3674728182	LYST	hg19	chr1	235920624	235920653	235920803	235920831	445	150
AMPL3675587246	LYST	hg19	chr1	235945081	235945109	235945275	235945303	447	166
AMPL3815139739	AP3B1	hg19	chr5	77437035	77437060	77437150	77437183	448	90
AMPL4035853713	LYST	hg19	chr1	235944210	235944238	235944309	235944334	449	71
AMPL2028324425	AP3B1	hg19	chr5	77452089	77452111	77452294	77452322	450	183
AMPL5142336094	LYST	hg19	chr1	235972878	235972905	235973107	235973130	454	202
AMPL3943782526	RAB27A	hg19	chr15	55527005	55527033	55527120	55527150	455	87
AMPL2985337947	LYST	hg19	chr1	235875285	235875318	235875392	235875419	458	74
AMPL1884111401	LYST	hg19	chr1	235840767	235840795	235840988	235841016	461	193
AMPL5142533938	ITK	hg19	chr5	156641142	156641165	156641388	156641413	461	223
AMPL5177566355	MAGT1	hg19	chrX	77084633	77084661	77084831	77084861	461	170
AMPL766073543	LYST	hg19	chr1	235933276	235933299	235933472	235933499	462	173
AMPL1885264355	LYST	hg19	chr1	235926096	235926117	235926289	235926317	464	172
AMPL5142124629	LYST	hg19	chr1	235887274	235887294	235887475	235887503	464	181
AMPL5142147347	LYST	hg19	chr1	235827706	235827733	235827952	235827973	466	219
AMPL3795040849	MAGT1	hg19	chrX	77112218	77112243	77112337	77112362	468	94
AMPL553177991	AP3B1	hg19	chr5	77409566	77409597	77409671	77409692	471	74
AMPL5115369889	UNC13D	hg19	chr17	73830615	73830635	73830862	73830881	472	227
AMPL5115385684	UNC13D	hg19	chr17	73840246	73840264	73840456	73840475	472	192
AMPL653134763	MAGT1	hg19	chrX	77150748	77150769	77150925	77150951	472	156
AMPL3674231320	XIAP	hg19	chrX	123034349	123034377	123034485	123034510	473	108
AMPL5115362506	STXBP2	hg19	chr19	7710011	7710030	7710227	7710244	473	197
AMPL5142477661	AP3B1	hg19	chr5	77523214	77523235	77523412	77523440	474	177
AMPL3870932247	PLDN	hg19	chr15	45897518	45897543	45897665	45897693	476	122
AMPL414776093	PRF1	hg19	chr10	72357758	72357779	72357924	72357947	476	145
AMPL551859018	LYST	hg19	chr1	235993653	235993673	235993796	235993825	477	123
AMPL3815235963	LYST	hg19	chr1	235883901	235883934	235883998	235884025	481	64
AMPL5145942570	LYST	hg19	chr1	235969690	235969717	235969914	235969941	483	197
AMPL765167154	LYST	hg19	chr1	235878349	235878371	235878541	235878562	484	170
AMPL552525385	UNC13D	hg19	chr17	73832308	73832330	73832467	73832490	486	137
AMPL3798463767	MAGT1	hg19	chrX	77086300	77086328	77086424	77086455	491	96
AMPL5143391717	stx11_conserved	hg19	chr6	144472413	144472431	144472659	144472677	492	228
AMPL5115360350	STXBP2	hg19	chr19	7706844	7706866	7707057	7707078	494	191
AMPL552287497	UNC13D	hg19	chr17	73831525	73831545	73831725	73831746	494	180
AMPL552294969	LYST	hg19	chr1	235915427	235915450	235915549	235915577	494	99
AMPL1674303474	MAGT1	hg19	chrX	77112735	77112759	77112883	77112905	496	124
AMPL4442824132	ITK	hg19	chr5	156655145	156655172	156655322	156655349	496	150
AMPL5142093020	LYST	hg19	chr1	235937129	235937156	235937330	235937358	496	174
AMPL3818774445	LYST	hg19	chr1	235884115	235884140	235884241	235884269	497	101
AMPL5115407226	PRF1	hg19	chr10	72360454	72360473	72360706	72360726	499	233
AMPL4323041443	UNC13D	hg19	chr17	73826097	73826120	73826290	73826310	501	170
AMPL3716845024	UNC13D	hg19	chr17	73827116	73827135	73827293	73827315	502	158
AMPL3675595461	UNC13D	hg19	chr17	73835837	73835856	73835952	73835971	504	96
AMPL551207296	UNC13D	hg19	chr17	73832898	73832918	73833088	73833110	507	170
AMPL3815286743	XIAP	hg19	chrX	123022397	123022430	123022514	123022536	509	84
AMPL1891121642	LYST	hg19	chr1	235914430	235914458	235914569	235914597	510	111
AMPL552590652	AP3B1	hg19	chr5	77458708	77458733	77458886	77458913	510	153
AMPL3798463677	MAGT1	hg19	chrX	77086229	77086262	77086355	77086383	511	93
AMPL765966774	AP3B1	hg19	chr5	77335067	77335092	77335263	77335291	514	171
AMPL3939536412	AP3B1	hg19	chr5	77316500	77316524	77316674	77316702	516	150
AMPL5142307383	AP3B1	hg19	chr5	77451996	77452020	77452110	77452139	517	90
AMPL3017388785	STXBP2	hg19	chr19	7707375	7707395	7707503	7707524	520	108
AMPL5115357291	STXBP2	hg19	chr19	7709437	7709455	7709689	7709708	522	234
AMPL1889305370	LYST	hg19	chr1	235940477	235940502	235940691	235940719	529	189
AMPL5145987677	ITK	hg19	chr5	156672631	156672653	156672883	156672904	529	230
AMPL5115372804	UNC13D	hg19	chr17	73826373	73826390	73826588	73826605	530	198
AMPL5115421125	PRF1	hg19	chr10	72358582	72358601	72358827	72358848	530	226
AMPL3674617281	LYST	hg19	chr1	235950391	235950424	235950507	235950532	533	83
AMPL3939538074	AP3B1	hg19	chr5	77563291	77563317	77563387	77563417	533	70
AMPL4323178131	UNC13D	hg19	chr17	73827319	73827341	73827483	73827505	533	142
AMPL5115359144	UNC13D	hg19	chr17	73832598	73832615	73832808	73832825	534	193
AMPL5115375678	UNC13D	hg19	chr17	73830944	73830963	73831190	73831215	534	227
AMPL5143402354	stx11_conserved	hg19	chr6	144510477	144510498	144510625	144510650	534	127
AMPL653502612	MAGT1	hg19	chrX	77109315	77109336	77109512	77109538	535	176
AMPL3817050596	LYST	hg19	chr1	235896737	235896770	235896865	235896893	536	95
AMPL551258992	LYST	hg19	chr1	235897679	235897707	235897850	235897877	537	143
AMPL3535866519	LYST	hg19	chr1	235964318	235964340	235964499	235964526	541	159
AMPL5144295395	XIAP	hg19	chrX	123019653	123019674	123019860	123019886	545	186
AMPL552695906	UNC13D	hg19	chr17	73826665	73826684	73826815	73826838	550	131
AMPL5146237538	unc13d_conserved	hg19	chr17	73841769	73841795	73841906	73841928	552	111
AMPL1888787694	LYST	hg19	chr1	235955295	235955321	235955507	235955535	553	186
AMPL5115380524	UNC13D	hg19	chr17	73838428	73838451	73838675	73838694	554	224
AMPL5145999527	ITK	hg19	chr5	156644774	156644795	156645002	156645025	555	207
AMPL553195014	LYST	hg19	chr1	235918800	235918827	235918903	235918931	556	76
AMPL5142102366	LYST	hg19	chr1	235972669	235972697	235972904	235972928	558	207
AMPL5144777762	XIAP	hg19	chrX	123020041	123020063	123020197	123020224	558	134
AMPL2018062994	PLDN	hg19	chr15	45895273	45895298	45895492	45895520	562	194
AMPL5227282048	ITK	hg19	chr5	156607921	156607946	156608168	156608190	562	222
AMPL5115358097	STXBP2	hg19	chr19	7705704	7705724	7705944	7705967	563	220
AMPL551205455	UNC13D	hg19	chr17	73832780	73832803	73832917	73832936	564	114
AMPL3815118118	AP3B1	hg19	chr5	77473081	77473109	77473222	77473246	565	113
AMPL3674495640	LYST	hg19	chr1	235969080	235969104	235969269	235969297	566	165
AMPL3674490341	LYST	hg19	chr1	235969004	235969037	235969106	235969131	570	69
AMPL3795028390	MAGT1	hg19	chrX	77112863	77112882	77113045	77113073	571	163
AMPL553123829	STX11	hg19	chr6	144507653	144507680	144507856	144507876	571	176
AMPL3795041159	MAGT1	hg19	chrX	77096685	77096712	77096792	77096816	573	80
AMPL5115357764	STXBP2	hg19	chr19	7703812	7703831	7704056	7704077	573	225
AMPL5146189271	stx11_conserved	hg19	chr6	144472132	144472154	144472384	144472404	573	230
AMPL1888178855	LYST	hg19	chr1	235865985	235866007	235866208	235866231	574	201
AMPL5142342131	LYST	hg19	chr1	235825975	235826000	235826225	235826246	574	225
AMPL4026680321	ITK	hg19	chr5	156670651	156670674	156670845	156670870	576	171
AMPL1890645191	LYST	hg19	chr1	235967688	235967712	235967913	235967934	579	201
AMPL3674720249	LYST	hg19	chr1	235920560	235920593	235920659	235920685	581	66
AMPL5143272276	stx11_conserved	hg19	chr6	144506328	144506349	144506502	144506528	583	153
AMPL1887468903	LYST	hg19	chr1	235872302	235872327	235872442	235872465	584	115
AMPL5142106783	LYST	hg19	chr1	235973673	235973697	235973879	235973905	584	182
AMPL5142561039	ITK	hg19	chr5	156672819	156672840	156673063	156673089	585	223
AMPL3535863479	LYST	hg19	chr1	235964172	235964200	235964339	235964362	587	139
AMPL552077930	AP3B1	hg19	chr5	77311233	77311259	77311421	77311449	588	162
AMPL5115376149	UNC13D	hg19	chr17	73830070	73830094	73830282	73830305	592	188
AMPL552271826	UNC13D	hg19	chr17	73830556	73830574	73830720	73830741	593	146
AMPL550891313	UNC13D	hg19	chr17	73836030	73836049	73836225	73836242	594	176
AMPL551243148	LYST	hg19	chr1	235976196	235976224	235976394	235976418	596	170
AMPL3017748307	LYST	hg19	chr1	235827141	235827162	235827342	235827364	597	180
AMPL551555685	LYST	hg19	chr1	235878516	235878542	235878649	235878675	597	107
AMPL2022714687	AP3B1	hg19	chr5	77523056	77523083	77523234	77523260	598	151
AMPL1880689835	LYST	hg19	chr1	235904541	235904566	235904741	235904769	599	175
AMPL5145743414	LYST	hg19	chr1	235872421	235872443	235872665	235872689	600	222
AMPL2985448171	AP3B1	hg19	chr5	77311055	77311080	77311258	77311278	601	178
AMPL2024941216	AP3B1	hg19	chr5	77511881	77511903	77512103	77512128	602	200
AMPL4239926025	STXBP2	hg19	chr19	7705516	7705537	7705667	7705689	602	130
AMPL4323051571	UNC13D	hg19	chr17	73835930	73835952	73836094	73836113	602	142
AMPL553189830	AP3B1	hg19	chr5	77409640	77409661	77409779	77409807	605	118
AMPL552985425	ITK	hg19	chr5	156671183	156671208	156671364	156671387	607	156
AMPL553003504	ITK	hg19	chr5	156671338	156671360	156671523	156671549	608	163
AMPL1884570723	LYST	hg19	chr1	235893987	235894015	235894212	235894236	610	197
AMPL1888890930	LYST	hg19	chr1	235866189	235866209	235866395	235866421	612	186
AMPL1888762583	LYST	hg19	chr1	235966151	235966177	235966320	235966341	615	143
AMPL5143446550	stx11_conserved	hg19	chr6	144510598	144510626	144510737	144510765	616	111
AMPL1348017182	unc13d_conserved	hg19	chr17	73839848	73839868	73840026	73840046	617	158
AMPL2021065747	AP3B1	hg19	chr5	77436847	77436873	77437060	77437086	618	187
AMPL5143362147	prf1_conserved	hg19	chr10	72355678	72355698	72355924	72355952	619	226
AMPL3716867396	UNC13D	hg19	chr17	73836313	73836335	73836441	73836463	623	106
AMPL5146207887	stxbp2_conserved	hg19	chr19	7702528	7702548	7702757	7702774	628	209
AMPL5115417540	STX11	hg19	chr6	144508488	144508509	144508675	144508693	629	166
AMPL5142095464	LYST	hg19	chr1	235954915	235954940	235955095	235955120	629	155
AMPL3535853958	LYST	hg19	chr1	235964024	235964050	235964220	235964246	633	170
AMPL5145712345	LYST	hg19	chr1	235940277	235940299	235940501	235940526	634	202
AMPL551851205	LYST	hg19	chr1	235993410	235993437	235993585	235993605	639	148
AMPL3674340479	UNC13D	hg19	chr17	73831595	73831613	73831783	73831804	642	170
AMPL3815016727	PRF1	hg19	chr10	72358805	72358826	72358982	72359010	642	156
AMPL5143325969	stx11_conserved	hg19	chr6	144479466	144479487	144479641	144479666	643	154
AMPL5115400715	PRF1	hg19	chr10	72357904	72357925	72358153	72358174	646	228
AMPL553565924	ITK	hg19	chr5	156649890	156649914	156650088	156650114	646	174
AMPL5146189026	stxbp2_conserved	hg19	chr19	7708280	7708299	7708446	7708464	650	147
AMPL3674445411	AP3B1	hg19	chr5	77411928	77411956	77412090	77412118	651	134
AMPL3815238534	LYST	hg19	chr1	235883974	235883999	235884139	235884167	651	140
AMPL553831819	STXBP2	hg19	chr19	7707981	7708001	7708180	7708200	651	179
AMPL3815389878	LYST	hg19	chr1	235918733	235918763	235918848	235918873	654	85
AMPL550475480	UNC13D	hg19	chr17	73838970	73838993	73839089	73839110	654	96
AMPL5142251115	RAB27A	hg19	chr15	55522520	55522543	55522726	55522746	657	183
AMPL3943612054	LYST	hg19	chr1	235916357	235916383	235916519	235916546	658	136
AMPL3815178648	LYST	hg19	chr1	235945255	235945276	235945357	235945385	660	81
AMPL5145745074	LYST	hg19	chr1	235969496	235969521	235969716	235969741	660	195
AMPL553545538	ITK	hg19	chr5	156649728	156649749	156649913	156649941	660	164
AMPL4322980384	LYST	hg19	chr1	235944286	235944310	235944436	235944464	662	126
AMPL5142250693	LYST	hg19	chr1	235922302	235922327	235922550	235922571	669	223
AMPL3948287529	LYST	hg19	chr1	235856639	235856666	235856811	235856834	673	145
AMPL2027234723	PLDN	hg19	chr15	45884133	45884156	45884348	45884375	681	192
AMPL5142523661	LYST	hg19	chr1	235972081	235972102	235972327	235972354	684	225
AMPL3675708091	UNC13D	hg19	chr17	73825960	73825981	73826120	73826144	686	139
AMPL3536007363	AP3B1	hg19	chr5	77316328	77316354	77316523	77316551	687	169
AMPL5142127629	ITK	hg19	chr5	156638216	156638236	156638442	156638470	687	206
AMPL4530638226	ITK	hg19	chr5	156655293	156655321	156655452	156655478	690	131
AMPL2024914848	AP3B1	hg19	chr5	77511711	77511737	77511902	77511924	691	165
AMPL3536057460	LYST	hg19	chr1	235896967	235896992	235897132	235897161	692	140
AMPL550994607	UNC13D	hg19	chr17	73831762	73831784	73831960	73831984	693	176
AMPL5143296783	stx11_conserved	hg19	chr6	144499032	144499058	144499257	144499283	694	199
AMPL3815236966	LYST	hg19	chr1	235875362	235875390	235875527	235875555	696	137
AMPL3815280859	RAB27A	hg19	chr15	55526922	55526947	55527043	55527072	697	96
AMPL3940369457	LYST	hg19	chr1	235922181	235922204	235922326	235922355	698	122
AMPL5142768494	stx11_conserved	hg19	chr6	144472610	144472634	144472848	144472876	700	214
AMPL4455336748	AP3B1	hg19	chr5	77385163	77385191	77385294	77385317	705	103
AMPL1885076065	LYST	hg19	chr1	235925890	235925912	235926117	235926139	706	205
AMPL5214958326	ITK	hg19	chr5	156679527	156679552	156679752	156679775	706	200
AMPL5142688992	ITK	hg19	chr5	156665027	156665048	156665245	156665265	708	197
AMPL551429189	UNC13D	hg19	chr17	73839261	73839279	73839444	73839464	718	165
AMPL553291734	LYST	hg19	chr1	235972303	235972328	235972491	235972518	723	163
AMPL553022825	LYST	hg19	chr1	235827320	235827343	235827461	235827489	732	118
AMPL553585534	UNC13D	hg19	chr17	73829035	73829054	73829205	73829224	737	151
AMPL3815179029	LYST	hg19	chr1	235945298	235945326	235945413	235945444	738	87
AMPL552693240	UNC13D	hg19	chr17	73826540	73826561	73826683	73826703	738	122
AMPL551856013	LYST	hg19	chr1	235993565	235993586	235993672	235993693	740	86
AMPL552257311	ITK	hg19	chr5	156668599	156668621	156668780	156668806	741	159
AMPL3815130092	AP3B1	hg19	chr5	77461421	77461448	77461535	77461567	747	87
AMPL552679028	UNC13D	hg19	chr17	73824991	73825010	73825121	73825141	747	111
AMPL3815263569	STXBP2	hg19	chr19	7707042	7707059	7707246	7707265	750	187
AMPL5142161015	LYST	hg19	chr1	235909759	235909782	235909857	235909885	761	75
AMPL5142580209	LYST	hg19	chr1	235922527	235922551	235922711	235922735	769	160
AMPL653205435	MAGT1	hg19	chrX	77130837	77130859	77130940	77130962	769	81
AMPL2028774225	AP3B1	hg19	chr5	77330097	77330122	77330307	77330335	775	185
AMPL5227291410	AP3B1	hg19	chr5	77298669	77298689	77298914	77298937	776	225
AMPL550462381	UNC13D	hg19	chr17	73838827	73838848	73838992	73839016	779	144
AMPL3943624406	LYST	hg19	chr1	235916492	235916520	235916638	235916663	781	118
AMPL3898395131	RAB27A	hg19	chr15	55516086	55516109	55516192	55516212	790	83
AMPL3943599890	LYST	hg19	chr1	235894308	235894334	235894507	235894529	794	173
AMPL3674219934	STXBP2	hg19	chr19	7711925	7711945	7712068	7712086	797	123
AMPL553574869	LYST	hg19	chr1	235860490	235860511	235860597	235860625	801	86
AMPL1889581304	LYST	hg19	chr1	235850181	235850207	235850327	235850348	802	120
AMPL5142539255	ITK	hg19	chr5	156635831	156635859	156636031	156636058	806	172
AMPL2715014693	RAB27A	hg19	chr15	55497556	55497580	55497733	55497758	814	153
AMPL5142648623	ITK	hg19	chr5	156675804	156675824	156676052	156676076	830	228
AMPL5115359017	UNC13D	hg19	chr17	73836760	73836778	73836992	73837013	838	214
AMPL554091373	ITK	hg19	chr5	156667069	156667098	156667191	156667218	844	93
AMPL4327203293	RAB27A	hg19	chr15	55515959	55515979	55516111	55516137	846	132
AMPL5142788866	stx11_conserved	hg19	chr6	144480696	144480719	144480896	144480921	846	177
AMPL3017190869	STXBP2	hg19	chr19	7707247	7707267	7707397	7707420	847	130
AMPL3815290308	XIAP	hg19	chrX	123022495	123022515	123022600	123022621	849	85
AMPL765201073	LYST	hg19	chr1	235878629	235878650	235878800	235878822	893	150
AMPL1891326299	LYST	hg19	chr1	235969888	235969915	235969985	235970015	900	70
AMPL5142838686	RAB27A	hg19	chr15	55497712	55497734	55497928	55497950	914	194
AMPL551263254	LYST	hg19	chr1	235897829	235897851	235897934	235897960	944	83
AMPL4456160373	PLDN	hg19	chr15	45884326	45884349	45884500	45884524	954	151
AMPL3818720382	LYST	hg19	chr1	235840298	235840320	235840397	235840422	955	77
AMPL552163372	AP3B1	hg19	chr5	77477389	77477417	77477501	77477528	1014	84
AMPL551504420	AP3B1	hg19	chr5	77334987	77335009	77335091	77335117	1126	82
AMPL4026646908	ITK	hg19	chr5	156670552	156670574	156670673	156670695	1265	99
AMPL552043721	UNC13D	hg19	chr17	73827231	73827253	73827344	73827364	1308	91
