# Supplementary material for: Targeted high-throughput sequencing for genetic diagnostics of hemophagocytic lymphohistiocytosis
Source: Genome Med. 2015 Dec 18;7:130. doi: 10.1186/s13073-015-0244-1 (PMC4684627; doi:10.1186/s13073-015-0244-1)
Supplement: Additional file 6: Table S4. — Monoallelic rare variants with in silico pathogenic predictions identified in the patients without a definitive diagnosis. (XLSX 38 kb) [file 13073_2015_244_MOESM6_ESM.xlsx]

## Sheet: Table_S4_Tesi_et_al.
chrom	start	end	ref	alt	rs_ids	gene	transcript	codon_change	aa_change	aa_length	biotype	impact	impact_so	impact_severity	polyphen_pred	polyphen_score	sift_pred	sift_score	aaf_1kg_amr	aaf_1kg_eas	aaf_1kg_sas	aaf_1kg_afr	aaf_1kg_eur	aaf_1kg_all	cadd_scaled	aaf_exac_all	aaf_adj_exac_all	aaf_adj_exac_afr	aaf_adj_exac_amr	aaf_adj_exac_eas	aaf_adj_exac_fin	aaf_adj_exac_nfe	aaf_adj_exac_oth	aaf_adj_exac_sas	variant_samples	HET_samples	HOM_ALT_samples
chr1	235884022	235884023	G	C	NA	LYST	ENST00000389793	ttC/ttG	F/L	3166/3801	protein_coding	non_syn_coding	missense_variant	MED	probably_damaging	0.991	deleterious	0.01	0	0	0	0	0.001	0.000199681	23.1	8.132e-06	8.13484316022e-06	0	0	0	0	1.47741039506e-05	0	0	P13	P13
chr1	235938346	235938347	C	T	NA	LYST	ENST00000389793	Gca/Aca	A/T	1834/3801	protein_coding	non_syn_coding	missense_variant	MED	probably_damaging	0.993	deleterious	0.01	NA	NA	NA	NA	NA	NA	33	NA	NA	NA	NA	NA	NA	NA	NA	NA	P45	P45
chr5	77473180	77473181	C	T	rs141832130	AP3B1	ENST00000255194	cGt/cAt	R/H	341/1094	protein_coding	non_syn_coding	missense_variant	MED	possibly_damaging	0.614	deleterious	0.01	0	0	0	0	0.001	0.000199681	29.8	0.0002684	0.000268808445473	0	0.000172622130157	0	0	0.000443681968765	0.0010775862069	0	P32;P33	P32;P33
chr10	72358535	72358536	A	C	NA	PRF1	ENST00000373209	cTg/cGg	L/R	314/555	protein_coding	non_syn_coding	missense_variant	MED	possibly_damaging	0.854	deleterious	0	NA	NA	NA	NA	NA	NA	19.22	NA	NA	NA	NA	NA	NA	NA	NA	NA	P36	P36
chr10	72360386	72360387	G	A	rs35947132	PRF1	ENST00000373209	gCg/gTg	A/V	91/555	protein_coding	non_syn_coding	missense_variant	MED	possibly_damaging	0.808	deleterious	0.01	0.0216	0.001	0.002	0.0015	0.0457	0.0131789	19.66	0.031	0.0310997194764	0.00583234480032	0.0217505700754	0.000115526802218	0.0303421562298	0.0475764919721	0.0285388127854	0.0038158691702	P30;P32;P51	P30;P32;P51
chr19	7710121	7710122	C	T	rs199924392	STXBP2	ENST00000441779	gCc/gTc	A/V	440/604	protein_coding	non_syn_coding	missense_variant	MED	probably_damaging	0.956	tolerated	0.28	NA	NA	NA	NA	NA	NA	17.76	0.0003373	0.000946173254836	0	0.000777604976672	0	0	0.00157185628743	0	0.000588096918372	P5	P5
chrX	123020355	123020356	G	C	NA	XIAP	ENST00000434753	Gag/Cag	E/Q	282/497	protein_coding	non_syn_coding	missense_variant	MED	probably_damaging	0.939	tolerated	0.05	NA	NA	NA	NA	NA	NA	18.79	NA	NA	NA	NA	NA	NA	NA	NA	NA	P34	P34
